# Supplementary material for: Gene expression profiles and protein-protein interaction networks in amyotrophic lateral sclerosis patients with C9orf72 mutation
Source: Orphanet J Rare Dis. 2016 Nov 5;11:148. doi: 10.1186/s13023-016-0531-y (PMC5097384; doi:10.1186/s13023-016-0531-y)
Supplement: Additional file 1: — Differentially Expressed Genes in C9orf72 patients compared to control individuals fibroblasts. (XLSX 74 kb) [file 13023_2016_531_MOESM1_ESM.xlsx]

## Sheet: Sheet1
Gene	Fold change(Network1)	Fold change(Network2)	Adjusted P-values(Network1)	Adjusted P-values(Network2)
	Genes upregulated upon C9orf72 depletion by ASO
A2M	7.95652	3.07895	0.00876855	0.0307005
ABCA13	3.5391	2.80809	0.031171	0.0141827
ABCA3	1.71429	5	0.0480484	0.0304258
ABCG1	2.24178	2.10518	0.040077	0.0312157
ABI3BP	3.58711	2.83048	0.0035459	0.00157967
ABLIM1	3.57242	3.93136	0.0224849	0.0165865
ACAN	16.3469	9.85112	0.0117647	0.015728
ACTA2	4.82836	3.48852	0.0249038	0.0201923
ACTN3	1.77157	1.64789	0.0479384	0.0378777
ACTR3BP2	2.91667	3	0.0278999	0.0425824
ACTR3BP5	2.25	2.07692	0.0145135	0.0477679
ADAMTS9	10	3.5	0.00283123	0.012294
ADARB2-AS1	2.25	10	0.046729	0.0256181
ADCY4	3.37884	2.4428	0.00261132	0.00182005
ADRA1D	2.12281	1.97059	0.00494777	0.0242102
ADRA2C	2.21586	2.67045	0.0369159	0.0288805
AGT	7.44231	4.26136	0.00929082	0.0132212
AIG1	1.92925	1.82123	0.010033	0.00834478
AJAP1	27.2478	35.9264	0.0298516	0.0330014
AK8	2	2	0.046564	0.0443338
AKAP6	3.44444	2	0.0198186	0.0289148
AKR1CL1	2.14583	13	0.0387301	0.0200549
ALDH1A2	2.72727	3.08824	0.0356515	0.0376717
ALOX15	1.99534	1.70382	0.0319956	0.0316621
ALPL	15.1667	10.9	0.00973062	0.00875687
ALX1	5.08333	14	0.0124794	0.0128434
AMIGO2	2.70637	2.07692	0.0351842	0.0289492
ANK1	15.7537	7.1015	0.0260858	0.0263393
ANKRD1	10.331	6.44662	0.02232	0.0179602
ANKRD19P	27	3.33333	0.0132216	0.028228
ANKRD2	5.66667	3.31818	0.0138538	0.0260646
ANKRD20A11P	12.6071	8.4517	0.0225673	0.0331387
ANKRD20A8P	2.04023	1.8017	0.015613	0.0169299
ANKRD30A	2.45669	3.54503	0.0321056	0.00961538
ANKRD30B	2.19073	1.8102	0.0363112	0.0295673
ANXA10	5.69231	3.94444	0.0129467	0.0186126
ANXA3	3.04255	5.83333	0.0314733	0.00336538
AP1M2	4	11	0.000879604	0.0133929
APBA2	6.5977	6.09677	0.0175371	0.00649038
APCDD1L	1.69318	1.78112	0.00470038	0.00521978
APOE	2.95359	2.94348	0.0059923	0.0140797
AQPEP	5.5	2.5	0.00291369	0.0430975
ARC	5.33846	6.4898	0.00986806	0.009375
AREG	2.86364	2.72	0.00832875	0.0114354
ARHGAP44	3.73469	1.64444	0.00593733	0.0388393
ARHGEF37	3	4	0.0435129	0.0375
ASB2	3.5	2	0.0408741	0.0462912
ASB5	3	3	0.0169599	0.0296016
ASB9P1	2.92308	2.7	0.00678944	0.0287088
ASS1	3.18702	1.87126	0.0138813	0.01875
ATF3	2.33333	1.76744	0.017702	0.0370879
ATP1A3	1.8722	2.0137	0.0341121	0.0183723
ATP6V1G2	2.5	3.42857	0.0250137	0.0440591
ATRNL1	14	9	0.0350742	0.025103
AXDND1	3	5	0.0394722	0.0322802
BAMBI	2.66923	1.93407	0.0294667	0.0253434
BARX2	1.69697	3.5	0.0252336	0.0197459
BCAM	8	4.875	0.00497526	0.0127747
BEST3	2.83333	4.75	0.0402969	0.0118819
BEX1	3.45567	2.71714	0.0026663	0.00892857
BEX2	3.17673	2.19133	0.00214404	0.0131525
BRSK1	2.29167	8	0.003326	0.00291896
C10orf10	5.33333	18.5	0.0135239	0.00233516
C10orf131	4.22222	3.77778	0.000412314	0.0220124
C10orf35	21.4286	95	0.0209731	0.0166209
C11orf88	4.4645	1.80928	0.00442551	0.0431662
C14orf176	2.25	3	0.0271028	0.0297734
C15orf48	2.71429	1.73846	0.0136614	0.0226648
C15orf54	6.08081	2.55072	0.0329027	0.0398695
C16orf86	2.05	1.81818	0.0205058	0.0101305
C17orf72	11.6667	5.5	0.00225399	0.00728022
C1orf114	3.5	1.875	0.0243815	0.0484547
C1orf115	2.24138	4.28571	0.00453546	0.00357143
C1orf54	2.75309	4.47222	0.00923584	0.00377747
C1orf94	2.33333	2	0.0422485	0.0487294
C1orf98	3.03209	1.70325	0.00112699	0.0254808
C2orf73	4.61538	4.5	0.0298241	0.0253091
C2orf89	5.54545	4.5	0.026718	0.0212912
C4orf22	1.89474	2.9375	0.00142936	0.000446429
C4orf49	4.06667	3.33333	0.033425	0.027919
C6orf99	2.25	2.70833	0.0418911	0.0265797
C9orf163	1.8	5	0.0216603	0.0307349
CACNB4	12.6667	3.57143	0.0130016	0.0119162
CACNG3	2.15882	1.92429	0.0273777	0.0104396
CAMK1G	2.25	4	0.025536	0.0302541
CAPNS2	4.09091	4.28571	0.00277625	0.0209478
CARD10	1.97985	2.69646	0.0371358	0.0285714
CARD16	2.49757	2.91477	0.0234195	0.0352335
CASS4	5.97118	3.21694	0.00343595	0.0192651
CATSPER1	1.63889	2.16667	0.0420836	0.0021978
CBR3-AS1	1.77706	1.8375	0.0336723	0.0348214
CCDC110	3.77778	3.2	0.0180319	0.0347184
CCDC65	2.66667	4.4	0.0323804	0.0189904
CCDC81	1.73214	6.45455	0.00255635	0.0146978
CCND2	2.928	2.35478	0.0415338	0.0439904
CCNJL	21.8919	5.56	0.00417812	0.00703984
CCRN4L	2.25731	1.78378	0.0129192	0.0272665
CD163L1	4	1.92308	0.0319681	0.045364
CD19	8.05115	3.87692	0.0302639	0.0433036
CD24	1.84443	1.91779	0.0452446	0.0269574
CD36	5.48281	3.93729	0.0236394	0.0291896
CD40	2.69231	2.52	0.00170423	0.00333104
CDH15	4	4.6	0.0101429	0.00611264
CDK18	21.3376	9.48684	0.0301539	0.0219437
CDNF	2.1	5.5	0.0219901	0.0108516
CDRT4	2.85714	2.19355	0.00607477	0.00971841
CECR1	1.60615	2.04366	0.0408191	0.0334821
CELSR2	5.38868	1.87605	0.0105003	0.0412088
CERS4	9.8	8.57143	0.00940077	0.0120192
CGB	3.21371	2.4704	0.0178944	0.0191277
CGB1	2.75973	2.8448	0.032298	0.0236607
CGB2	3.42757	2.24834	0.0212479	0.0242445
CGB5	3.74647	1.99563	0.0161627	0.0275412
CGB7	3.70062	2.08709	0.0125618	0.0255495
CGB8	3.68405	1.99563	0.0159703	0.0275755
CGNL1	1.67005	2.22414	0.0481858	0.0426511
CHAC1	2.07368	2.05239	0.00195162	0.00793269
CHI3L1	5.0625	4.04412	0.0148983	0.0190247
CHST15	31	57	0.0131391	0.0101992
CILP	8	6	0.0293293	0.0298077
CKB	1.86941	1.85029	0.0129742	0.0224588
CKMT1A	2	5	0.0485432	0.0413462
CKMT1B	2	5	0.0485706	0.0413805
CLDN4	2.40909	3.55556	0.0420011	0.0381868
CLEC14A	4.18129	4.71711	0.00522265	0.00542582
CLEC3B	4.09524	7.5	0.0114898	0.0290865
CLIC3	2.24194	1.84127	0.0156405	0.0332761
CMTM8	6	1.75	0.0290819	0.0474245
CNN1	1.73466	1.72932	0.0162452	0.00528846
CNTD2	2.05556	2.69231	0.0255635	0.0291552
CNTF	8	6.66667	0.0210555	0.0305632
COCH	3.21053	2.17391	0.024354	0.0400412
COL11A1	3.8328	1.86084	0.0336998	0.0412775
COL18A1	5.64103	4.48252	0.00162177	0.000343407
COL24A1	3	3	0.0438428	0.0120879
COL6A6	4.30612	1.90476	0.0191589	0.0283997
CORIN	21.3485	4.63778	0.0219626	0.0354396
COX8C	2.66667	5	0.0439252	0.021669
CPA4	3.76823	2.74477	0.0176196	0.0112981
CPXM2	19.0763	15.6852	0.010088	0.00831044
CRLF1	11.2476	12.1667	0.0208081	0.0245536
CSF3	6.33333	4.28571	0.0120671	0.024897
CST6	2.11429	2.53571	0.0419186	0.0123626
CTRB2	2	10	0.0486531	0.0188187
CTSH	5.76096	4.57798	0.0259483	0.0189217
CTTNBP2	7.5	4	0.0292743	0.031353
CXCL1	3.14379	1.76471	0.0214129	0.0480426
CYP2E1	2.92593	2.11111	0.0133865	0.013908
CYP2U1	1.64773	1.74713	0.0235019	0.00824176
CYP4F30P	1.70387	1.7882	0.0409016	0.0424107
CYTL1	1.65217	2.41176	0.0462892	0.0322115
D4S234E	4.83333	1.70588	0.0101154	0.0448832
DAPK1	2.71429	4.625	0.0071193	0.00662775
DEF6	16	3.44444	0.00854865	0.036092
DERL3	1.61538	1.6875	0.0451072	0.0471497
DGAT2	2.03571	2.45238	0.0283947	0.0362637
DLX4	1.91667	2.05128	0.0120121	0.0294986
DNALI1	1.80769	2.48438	0.0079989	0.0114011
DNASE1L3	6.90909	9.41463	0.0297691	0.0318338
DNER	17.6667	7.84694	0.000742166	0.000858516
DPEP1	6.66667	3	0.0193513	0.0338942
DRD5	2	2.66667	0.0441451	0.0321085
DTX4	5.71429	3.90909	0.017812	0.0197802
DUOX1	34.3226	111.333	0.032188	0.0301511
DUOXA1	3.30017	5.96678	0.0371908	0.0264423
DUSP2	3.64384	2.3871	0.0221001	0.0267514
DYNC1I1	2.65994	2.94388	0.00926333	0.000274725
DYSF	16.559	9.58462	0.0243266	0.0245192
EBF2	9.66667	7	0.0343595	0.0324176
EBF3	10.8	8.77778	0.0220451	0.026511
ECHDC3	1.85714	2.6	0.0452996	0.0150069
EDIL3	5.61364	5.59459	0.0268554	0.0244162
EDN1	1.93204	4	0.000302364	0.000171703
EFEMP1	3.1985	2.48725	0.00753161	0.00968407
EFHD1	277.727	198.375	0.0269379	0.0289835
EFNB2	4.45098	3.68932	0.031116	0.021978
EGFLAM	7.0625	4.78261	0.0175921	0.0262363
EGR2	3.5	2	0.0224574	0.0252404
ELAVL2	41.5	38.6667	0.0312259	0.034272
ELFN1	1.64163	1.66007	0.0363386	0.0239698
ELOVL3	2.22222	17.5	0.0172622	0.000995879
ENHO	2.19231	1.69565	0.0181143	0.0323489
EPB41L4A	5.00328	2.87795	0.0253436	0.0153846
EPHA3	3.87129	7.67992	0.0242716	0.0282967
ETNK2	3.35484	3.84615	0.0137163	0.0118132
EXTL1	94	118	0.0284222	0.0261676
FABP3	2.6	2.90291	0.00156679	0.000721154
FABP4	7.2	30.5	0.00769654	0.0159341
FAM101A	5.98148	2.52381	0.0335349	0.0393887
FAM113B	2.77465	2.925	0.0147883	0.0179945
FAM131B	1.84211	1.96667	0.0231721	0.0145948
FAM13C	6.4	4.875	0.00126443	0.0154876
FAM179A	2	1.9	0.0487081	0.0368475
FAM18B2-CDRT4	2.375	1.90142	0.00651457	0.0112294
FAM209A	1.875	1.875	0.0323255	0.0352679
FAM211A	2.18056	1.73846	0.00995052	0.0178915
FAM26F	2.73333	3.52632	0.000989555	0.00473901
FAM55B	5.25	6	0.0407367	0.0397321
FAM90A1	5.4	4.25	0.00456295	0.000892857
FAM90A7P	2	2.66667	0.0282023	0.0205014
FAM95B1	2.5625	4.53333	0.0180594	0.0266484
FBXO2	1.67188	4.5	0.0472787	0.0257212
FBXO32	3.68851	2.33063	0.0274327	0.020467
FCER1G	1.78689	2.14815	0.0128642	0.0100275
FER1L6	1.75	3.66667	0.0397471	0.0252747
FGD4	2.31589	1.61714	0.0169874	0.0395261
FGF11	2.1	1.91667	0.0393073	0.0434066
FGFBP2	5	7	0.041204	0.0175137
FLJ22447	2.5	3.85714	0.0455745	0.0227335
FLJ39051	1.95455	1.83607	0.00684442	0.0130151
FLJ46446	3.48718	2.86111	0.0102804	0.0241415
FONG	8	10.3333	0.0330126	0.00913462
FOXC2	7.29787	4.74576	0.00588235	0.0095467
FOXD2	2.44444	3.32075	0.0451347	0.0253777
FOXL2	2.30454	1.65628	0.0194338	0.0411401
FOXP3	9.33333	4	0.00263881	0.0206387
FST	1.85582	2.02634	0.0122595	0.0118475
FUCA1	1.93396	1.93174	0.0109126	0.0119849
GAB3	1.84746	1.62162	0.00483782	0.0282624
GALNT9	1.69231	30	0.0479659	0.00724588
GCNT3	2.68539	1.89691	0.0197361	0.018544
GDF15	2.74824	2.21865	0.00503024	0.012706
GGT1	2.53968	4.15895	0.0140462	0.000618132
GGT3P	1.75758	6.55102	0.0388675	0.00298764
GGT5	13.9583	5.55932	0.00909841	0.0193338
GGTLC1	2.11111	2.65934	0.00525014	0.0218063
GGTLC2	2.36667	4.09859	0.0147059	0.000652473
GLI1	2.9	4.70588	0.00382078	0.00690247
GMFG	4.20755	4.69231	0.025591	0.0163118
GNAZ	4.01717	3.21254	0.0138263	0.0249313
GNN	10	2	0.0229522	0.0490041
GPC3	2.625	3.4	0.0328202	0.028331
GPC4	2.38793	2.2625	0.0151182	0.00872253
GPR26	91	1.69697	0.00992303	0.0499313
GPR4	4.6121	5.91893	0.0313359	0.0280563
GPX3	2.15734	2.44141	0.0166025	0.0139766
GRB14	1.65217	2.6	0.0280374	0.00494505
GREM1	1.89682	1.62094	0.014431	0.00326236
GRIA1	4	2	0.0396647	0.0371909
GSG1L	2.32	2.22222	0.0359813	0.0424794
GULP1	1.7933	1.73431	0.0228697	0.0206044
H19	4.68165	3.42915	0.0401319	0.042033
HAAO	1.63889	2.14286	0.0462342	0.0237637
HAND2	3.12	3.51389	0.00285871	0.000137363
HAP1	2.45424	4	0.0436504	0.0427885
HAPLN1	2.72131	2.23306	0.0414513	0.0427198
HAS1	18.8	11.5625	0.0334799	0.0367445
HAS3	2.75	1.75	0.0318582	0.0462569
HCRTR1	8.75	2	0.0217152	0.0431319
HES4	1.91379	1.69697	0.0473337	0.0475275
HEYL	2.71429	5	0.0298791	0.0211538
HHAT	3.52174	1.75556	0.0296317	0.0470124
HHEX	5.25	2.08333	0.0297416	0.0271978
HHIP	38.4667	100.2	0.0302089	0.0285371
HHIPL1	2.275	1.8172	0.0230896	0.00995879
HIST1H4F	5.55556	2.25	0.0277075	0.0381525
HLA-DOB	1.625	9	0.0467839	0.00412088
HLA-DPA1	3.30882	2.05233	0.0143211	0.0259272
HLA-DPB1	3.36577	2.32329	0.000109951	0.00240385
HLA-DPB2	3.48	3.03846	0.00101704	0.00178571
HMSD	2.34722	1.82353	0.00184167	0.0266827
HOXA1	2.51858	4.06948	0.0180044	0.00546016
HOXA13	2.25	4.5	0.0449423	0.0421703
HOXA3	3.10485	1.95493	0.0127543	0.045158
HOXA6	4.29696	2.44598	0.00670698	0.0168956
HOXA-AS3	12	2.11765	0.000219901	0.0270604
HOXD1	3.01918	3.21106	0.032133	0.0387363
HSD17B6	2.26316	3.44444	0.0461517	0.0199863
HSD17B8	2.19149	2.94595	0.0124244	0.00123626
HSPB7	2.19599	2.04858	0.0132765	0.00820742
IBSP	9.45133	2.36742	0.0226773	0.0311126
ICAM2	6.44737	3.225	0.00582738	0.0277816
ICOSLG	2.8125	3.71429	0.0444475	0.039011
IFI27	3.83033	4.92469	0.00269379	0.00302198
IFI27L1	1.61981	1.93162	0.000824629	0.00103022
IFI30	2.70427	2.43371	0.0042331	0.00388049
IFI6	3.94031	2.15345	0.0311985	0.0257555
IGDCC4	3.31915	2.31027	0.0373557	0.0425481
IGFBP2	11.7349	4.94071	0.0347169	0.0399725
IGFBP7	3.46587	2.28211	0.0214404	0.0202953
IGSF1	2.28277	14.0972	0.0465366	0.0319368
IL19	2.03846	5.33333	0.0394173	0.0382212
IL32	2.02775	1.63465	0.0152831	0.00549451
IL34	2.2	3	0.0416438	0.0142857
IL36B	4.77778	5	0.00387576	0.0234203
INHBB	10.5	11.1111	0.0294393	0.0210165
INPP5J	4.8	2	0.0017867	0.0246909
IQCH	1.88889	2.2	0.0235569	0.0244505
IRX4	1.88241	59.1429	0.042166	0.00693681
ISG15	2.17231	2.70819	0.00736668	0.00161401
ITGA10	2.53881	1.65203	0.0396921	0.0468063
ITGA3	3.06245	2.63182	0.0171523	0.0129464
ITGA7	5.81818	3.84746	0.00687191	0.0115041
ITGB2	8.92857	9.5	0.0354865	0.0302198
IVNS1ABP	1.99032	1.71396	0.0391149	0.0363324
JAG1	6.9209	1.73658	0.0139362	0.0278503
JAG2	2.05	2	0.0170148	0.0374313
JAZF1-AS1	2.3471	1.60643	0.0333975	0.0478365
JPH3	2.25	5	0.0479109	0.0217376
JUP	2.06522	2.38462	0.0435679	0.0384272
KAZALD1	2.61905	1.95652	0.0184167	0.0436126
KCNAB2	4.29915	2.93478	0.0262782	0.0144918
KCND2	2.91333	4.76087	0.0316932	0.026717
KIAA0040	5.33333	3.26667	0.0231171	0.0184066
KIAA1671	3.16435	2.44356	0.00692688	0.00264423
KIF13B	1.73203	1.7377	0.0207806	0.0240385
KIRREL3	1.89476	2.02235	0.00148433	0.00511676
KLC3	2.5	7.16667	0.0260308	0.0122596
KLHL13	3.39796	2.16185	0.018994	0.0205357
KRT12	3.50276	1.73687	0.0258384	0.0442995
KRT13	2.04499	2.83822	0.0404068	0.00772665
KRT14	2.60754	2.49142	0.0257834	0.0284684
KRT16	10.4349	5.25038	0.0303189	0.0201236
KRT16P2	64.7714	8.77193	0.0170698	0.0128091
KRT16P3	6.65229	5.71583	0.0320781	0.0288462
KRT17	21.5104	32.7066	0.0297141	0.0301168
KRT18	2.51891	2.02258	0.0271578	0.0225275
KRT18P55	2.46839	2.22222	0.0327927	0.0255151
KRT19	2.22612	2.56268	0.0213304	0.00779533
KRT3	3.3119	2.79676	0.0117922	0.0230426
KRT4	1.95505	3.23119	0.0384827	0.0137363
KRT42P	14.966	2.70575	0.00409566	0.0137019
KRT5	1.73366	2.75127	0.0447499	0.0126374
KRT6A	3.24939	2.0449	0.00857614	0.0302885
KRT6B	2.76626	2.55572	0.0285047	0.0270261
KRT6C	3.35966	2.4106	0.011105	0.0292239
KRT7	2.8267	3.2472	0.0179219	0.0158997
KRT71	1.98946	3.65243	0.0391424	0.0107486
KRT72	3.27307	2.19271	0.01105	0.0270948
KRT73	1.90079	2.09801	0.0373007	0.0240728
KRT76	2.35309	2.33623	0.0118747	0.0281593
KRT79	7.75195	2.14509	0.00667949	0.00889423
KRT84	4.34382	1.74301	0.0156954	0.0243819
L1CAM	169.821	95.4839	0.0313909	0.032967
LAMA5	5.8	3.15385	0.0175096	0.0346497
LAMP5	2.66667	2.2	0.0466465	0.0462225
LANCL3	4.29266	2.30032	0.0366685	0.0400069
LAPTM5	13	4.1	0.00665201	0.0174107
LBX2	1.82492	1.85609	0.0142936	0.00944368
LCE1A	27.7897	1.97669	0.033315	0.0485577
LCE1B	4.68737	4.75	0.0392798	0.0398008
LCE1E	4.98059	2.40052	0.0409291	0.0316277
LCE2B	8.84791	4.06667	0.0315283	0.0424451
LCE2C	72.5764	40.9556	0.0299615	0.0337225
LCE3C	1.87115	1.71429	0.0482683	0.0497596
LCE3E	2.06897	2.57143	0.0469214	0.0451236
LCP1	4.33161	2.57812	8.24629e-05	0.000755495
LCTL	7	3	0.00349093	0.0339286
LDHC	17.1875	4.51648	0.0135789	0.034478
LDHD	2.24	2.75	0.0291369	0.0117788
LEPREL1	1.8674	2.25725	0.0268279	0.0248626
LGALS12	1.76239	1.71436	0.028917	0.0294643
LGALS3BP	3.92041	3.31065	0.007779	0.00934066
LGALS7	1.6	3	0.049945	0.0457761
LGALS7B	1.6	3	0.0499725	0.0458104
LGALS9	7.09032	2.85234	0.00623969	0.0150412
LGALS9C	7.09655	3.0129	0.00695437	0.0133242
LGI4	15.6667	2.13636	0.00775151	0.0111607
LGR5	95.5	53.4	0.0305937	0.0310783
LHB	3.21354	2.66947	0.0234744	0.0138736
LHFPL3	2.48454	1.91461	0.03895	0.0464973
LINC00086	2.9	5.25	0.0263057	0.0134272
LINC00087	3.08333	6.375	0.021028	0.0127404
LINC00239	4.43875	1.87396	0.00272128	0.0343407
LINC00281	2.66667	1.64935	0.0320231	0.0449863
LINC00526	2.5	3.25	0.0369984	0.0287775
LIPC	2.08	2.71053	0.032243	0.029842
LIPT2	3.14286	2	0.0121495	0.0388049
LMO3	12.5	4	0.0125893	0.0167239
LMOD1	5.98485	6.82237	0.0235844	0.0123283
LOC100128054	4.5	24	0.0194612	0.0160371
LOC100128750	1.97143	1.76923	0.00964816	0.020158
LOC100129620	4.75	6.66667	0.0102254	0.0273695
LOC100130275	6.5	5	0.0389775	0.0411058
LOC100130872	2.20055	2.32958	0.0287246	0.0268201
LOC100132741	3.48718	2.86111	0.0103079	0.0241758
LOC100134259	1.60819	1.87571	0.0100055	0.00865385
LOC100288570	3.22917	1.71314	0.000329852	0.0177885
LOC100289211	1.67826	1.77022	0.0251512	0.00631868
LOC100499405	2	1.66667	0.0403793	0.0339629
LOC100505746	2.12509	2.62179	0.04442	0.0176168
LOC100505933	2.8125	3.2	0.0274601	0.00940934
LOC100506540	1.77778	3.33333	0.0101704	0.00394918
LOC100506713	1.82661	1.83742	0.0317757	0.0479052
LOC100507334	3.22917	1.72283	0.000357339	0.0186813
LOC100507351	2.12542	2.2031	0.0208356	0.0336195
LOC100507421	9.60109	27.1769	0.0345794	0.0303915
LOC150197	3	3	0.0326553	0.0458448
LOC152742	11.8387	14.8261	0.0228972	0.0277473
LOC283070	3.11296	1.71093	0.0118472	0.0187843
LOC283553	7.5	2	0.0203683	0.0482486
LOC283683	2.17223	2.28006	0.0289995	0.00480769
LOC349160	13	2.5	0.0352941	0.0345124
LOC401052	2.03216	2.51366	0.0391974	0.00858516
LOC440894	2.13333	6.2	0.0435954	0.00353709
LOC440895	3.22917	1.69973	0.000384827	0.0187157
LOC441025	2.13333	2	0.0266355	0.0475618
LOC503519	2.65179	4.8	0.0463991	0.0111264
LOC553103	3.48983	2.1505	0.0185816	0.010886
LOC643955	1.67924	9.58601	0.0446674	0.031044
LOC646576	3.75	13	0.0430181	0.0317995
LOC728084	3.35714	3.71667	0.00118197	0.00882555
LOC728392	1.65333	1.68942	0.0167675	0.00958104
LOC728463	8	2.33333	0.0108851	0.0405907
LOC79015	2.08426	2.00784	0.00450797	0.0198832
LOC80054	4.25	2	0.0218802	0.0328297
LONRF3	1.85714	3.83333	0.0434854	0.0135646
LOXL3	4.54335	5.49666	0.0217427	0.0223558
LOXL4	2.17333	2.11628	0.03326	0.0208104
LPCAT2	5.26743	2.56369	0.00838373	0.00319368
LRRC32	1.91378	1.86135	0.0221275	0.0264766
LRRC37A5P	2.33898	1.95313	0.036751	0.0461195
LRRC55	1.6	2.68085	0.0498351	0.0464629
LRRN3	11.3547	7.39942	0.0259208	0.0290522
LSP1	1.8071	1.86655	0.0440352	0.0418613
LXN	17.6667	37	0.000439802	3.43407e-05
LYNX1	3.16846	1.68249	0.00318857	0.00398352
LYPD1	7.83333	3.33333	0.0230346	0.0293269
LYPD6B	3.07438	5.13793	0.0385926	0.0334478
MAB21L1	7.55556	161	0.0154206	0.00587225
MAMDC2	16	2	0.034442	0.0474588
MAPK13	2.74877	2.11417	0.00145684	0.0136332
MCAM	3.77416	2.59055	0.0234469	0.022081
MCF2L	6	8.58333	0.0146509	0.0212225
MEGF10	2.64286	2.42308	0.021193	0.0042239
MEOX2	2.49485	5.82787	0.0336449	0.0241071
MEST	15.4545	16.6429	0.00431556	0.00467033
METTL7B	2.09091	2.52941	0.0302914	0.0154533
MGC45800	2.31579	5.51562	0.0104453	0.00260989
MIR1972-1	2.13333	2.2963	0.0470863	0.0336538
MIR1972-2	2.13333	2.2963	0.0471138	0.0336882
MIR548C	1.6	3.6	0.0498626	0.043647
MKRN3	3.33333	2.5	0.00640462	0.046978
MMP11	6.06799	3.6	0.0371633	0.0320742
MMP12	2.74641	2.16912	0.039967	0.0435096
MMP13	2.5	2	0.0431006	0.0444025
MPZ	2.14286	48	0.0454645	0.00346841
MRVI1	3.11167	2.24877	0.00797141	0.00992445
MRVI1-AS1	2	3.5	0.046619	0.0263049
MTRNR2L3	1.64051	1.6137	0.00744915	0.0125687
MX1	1.83125	3.15385	0.023227	0.0149725
MX2	3.32031	3.59854	0.00236394	0.00621566
MYL10	1.7646	1.8705	0.0230621	0.0131868
MYL3	66	4.375	0.0306212	0.0394574
MYL4	3.38983	3	0.00153931	0.0162088
MYO16	1.73077	1.89734	0.0368884	0.0423764
MYOC	82	50	0.0153656	0.0107143
MYOCD	19	4.48193	0.0304563	0.0194025
MYOZ1	67.5	51	0.0316108	0.0298764
MYOZ2	5	3.5	0.0123419	0.0151442
MYPN	2.18447	2.35	0.0436229	0.0405563
MYRIP	2	1.9	0.0309511	0.0291209
NAP1L2	2.67998	1.72959	0.0389225	0.046772
NEDD9	1.99196	1.73103	0.0179494	0.0182349
NEFL	6.08333	12.5789	0.0148158	0.0132555
NEFM	23.2788	34.2008	0.00618472	0.00899725
NFIB	3.53296	2.87995	0.0126993	0.0258242
NLGN1	1.95655	2.03522	0.00703683	0.00113324
NLRP10	2.15909	2.68571	0.0426058	0.0290179
NMNAT2	4.5967	5.56718	0.00519516	0.0040522
NOS1AP	1.81682	2.53778	0.0170973	0.0228709
NOTCH3	4.74359	3.77224	0.00830126	0.00539148
NRG2	2.50981	1.77134	0.0415613	0.00442995
NRXN2	5.62667	1.82278	0.0331776	0.0469437
NRXN3	1.74584	2.5538	0.043403	0.00721154
NTF3	2.93846	3.22	0.0341671	0.0263736
NTN4	9.94118	10.2174	0.0110225	0.010783
NTRK2	23.6098	14.5366	0.0329302	0.0344093
NTRK3	9.78109	3.95833	0.0177295	0.017239
NYNRIN	2.45727	2.14489	0.0238593	0.0160714
ODZ3	3.26046	3.47309	0.00802639	0.00168269
OR1Q1	1.83397	1.90121	0.00368334	0.0049794
OR7E91P	2.44558	1.72301	0.00335349	0.0463599
OTOF	3.40909	4.329	0.00629467	0.0032967
OXTR	2.01021	1.9732	0.0434579	0.0373283
PADI1	7.78261	4.27016	0.0128917	0.0212569
PALLD	2.37473	1.62787	0.0142111	0.00697115
PALMD	4.33333	2.64286	0.00536009	0.00130495
PCBP3	3.86993	3.6124	0.0152281	0.00800137
PCDH1	4	10	0.00813634	0.00501374
PCDH12	11.5	13.5	0.0198736	0.0171703
PCDH15	4.45326	1.74776	0.00898846	0.034375
PCDHA1	3.54931	2.07318	0.0359538	0.0229739
PCDHA10	15.6202	4.48792	0.0241067	0.0259615
PCDHA12	27.7842	5.32026	0.025646	0.0344437
PCDHA13	13.2807	4.29912	0.00948323	0.0192308
PCDHA2	9.2073	1.78466	0.0237493	0.042342
PCDHA3	4.03854	2.85834	0.0336174	0.0192995
PCDHA4	9.63038	1.7215	0.0241616	0.0430288
PCDHA7	9.63038	2.26483	0.0241891	0.0210508
PCDHA8	9.63038	1.90165	0.0242166	0.0394231
PCDHAC1	8.20513	1.67442	0.0254261	0.0432349
PCDHAC2	8.20513	1.67442	0.0254535	0.0432692
PCDHB17	2.75	2.31818	0.0171798	0.0395948
PCDHB5	1.7973	2.43994	0.047856	0.0354052
PCSK1N	4.92593	6.47059	0.0086586	0.00597527
PDE1A	5.33333	8.15625	0.016575	0.0163462
PDE2A	18	1.71429	0.00791644	0.0498626
PDE5A	2.39506	1.68966	0.0308136	0.0221841
PDGFA	2.31195	1.97322	0.039912	0.0355082
PDLIM1	2.12622	2.31764	0.000247389	0.000206044
PEAR1	4.77419	10.25	0.0113799	0.00855082
PEG3	4.25	12.1165	0.0150357	0.0303571
PENK	11.2182	6.29108	0.0318857	0.0362294
PF4	2	3.78571	0.0480209	0.0323832
PF4V1	16	2.625	0.0261682	0.0335165
PGF	2.65714	2.64762	0.00299615	0.00364011
PGR	8	7.8	0.0206157	0.0238324
PI3	5	3.6	0.0250412	0.0152129
PIR	3.96907	2.17829	0.00596482	0.00563187
PKHD1	3.78947	1.71429	0.00379329	0.0461538
PLA2G16	2.73333	2.03103	0.0263332	0.0370536
PLA2G5	61	17.5	0.0172347	0.0225962
PLBD1	5.92308	2.71429	0.00945574	0.0278846
PLCB1	2.88793	2.41121	0.00415063	0.0161745
PLCB4	2.32068	1.76306	0.0362287	0.0408997
PLCXD3	13.581	4.56757	0.0178395	0.0121223
PLEKHB1	4.25	12	0.0397746	0.0029533
PLK2	1.8125	1.60684	0.0296866	0.0104052
PLXND1	2.04064	1.66917	0.00637713	0.00209478
PM20D1	2	1.66667	0.0490654	0.0499657
PP14571	12	6.5	0.00123694	0.015522
PPM1H	5.94737	2.08	0.0186916	0.0215659
PPP1R13L	3.3322	3.01678	0.00824629	0.00456731
PPP1R14A	16.7674	14.843	0.0187191	0.0150755
PPP1R14C	4.875	8	0.0160253	0.00700549
PPP2R2C	4.14667	2.2331	0.0291919	0.0379808
PPP4R4	5	5.4	0.0374931	0.0146635
PRDM16	4.71429	17.4211	0.0247389	0.0119505
PRELP	3.90414	2.38161	0.0352666	0.0381181
PREX2	2.77778	1.875	0.0283397	0.047081
PRG4	6.57489	5.71429	0.035624	0.0369849
PRPH2	4.04938	3.81538	0.00107202	0.00384615
PRR15	3.52381	2.30435	0.0213579	0.0200893
PRR9	8.88889	2.13043	0.0368059	0.0480082
PRRG2	1.75	1.72727	0.0355965	0.0351992
PRSS1	2.61484	1.75277	0.0198461	0.0385989
PRSS12	1.78947	1.61881	0.00585487	0.00285027
PRSS23	2.47812	1.77191	0.0360088	0.032658
PRSS35	2.54545	2.12672	0.00560748	0.0371223
PTGDS	5.56962	5.6791	0.00772402	0.00570055
PTGER3	4.52567	2.39659	0.0213854	0.029533
PTH1R	4.6935	1.63328	0.0376031	0.0480769
PTHLH	1.66667	7.5	0.0462617	0.0124657
PTK2B	2.63805	1.6344	0.0169324	0.0446429
PTPLB	1.69718	2.42574	0.0212205	0.00271291
PTPRD	5.70932	2.76685	0.0357614	0.0386676
PTX3	5.30464	5.08646	0.0286146	0.0293956
RAMP1	9.66667	2.72727	0.027845	0.0417926
RAP1GAP	12.5	2.81818	0.00747664	0.00274725
RAPGEF3	9.26667	2.97826	0.004453	0.0012706
RARB	7.1	75	0.015448	0.0255838
RASAL1	6.66667	1.77709	0.038895	0.0452953
RASGEF1A	3.09091	18	0.0153931	0.000686813
RASGRF2	2.16444	2.07	0.0463167	0.0465316
RASGRP1	8.7	2.4	0.0107202	0.037294
RASSF4	1.64646	1.64706	0.0137988	0.00535714
RASSF7	2.79739	1.63212	0.012177	0.0262706
RBP4	1.90476	1.60714	0.0272677	0.0418269
RDH8	2	5	0.0492029	0.00288462
RELN	9.58333	10.8125	0.0262232	0.0273352
RET	3.5	6	0.0252886	0.0181662
RHPN2	2.00289	1.97877	0.0253711	0.0286745
RIMS1	5.35099	2.52454	0.0258109	0.0347527
RIMS3	2.37943	4.38889	0.0297966	0.0082761
RNF128	3.28571	1.85714	0.00604728	0.0385302
RPP25	1.71502	1.67851	0.0207257	0.0112637
RS1	3.29545	5.14286	0.0366135	0.0237981
RXFP1	12.5	26	0.0108576	0.0173764
RYR1	1.91795	6.84524	0.0480759	0.017033
S100A14	8	2.22222	0.0293843	0.0251717
S100P	9.16667	9.83333	0.034552	0.0130838
SAMD12	1.62148	2.41158	0.00780649	0.0126717
SAMD14	2.59336	2.87627	0.0028862	0.003125
SCAMP5	3.58824	4.26154	0.0196537	0.0197115
SCARNA16	1.85714	2.25	0.0062122	0.0292926
SCARNA9L	1.7375	1.81967	0.0107752	0.0064217
SCN9A	2.06582	3.07598	0.00206157	0.00151099
SCUBE3	39.1818	14.8364	0.0217977	0.0272321
SCXA	3.33333	2.4	0.0358988	0.0366758
SCXB	3.33333	2.4	0.0359263	0.0367102
SDR42E1	7.2	17	0.0264706	0.0111951
SEL1L3	4.68158	4.24533	0.00805388	0.00391484
SEMA3F	4.8562	9.77083	0.00426058	0.0043956
SEMA5B	5.28352	3.12414	0.0122045	0.0157624
SEMA6B	3.75	20	0.0334524	0.00408654
SEMA7A	1.8274	1.73082	0.0141286	0.0238668
SERPINA10	1.79577	3.54167	0.0240517	0.020364
SERPINI1	4.59091	1.97297	0.00475536	0.0355769
SERTAD4	5.15385	2.90909	0.0165201	0.0115385
SFN	7.83271	2.86305	0.0365585	0.0412431
SFTA1P	3.1875	8.1	0.0429082	0.025206
SFTPD	6	16.5	0.0319131	0.00710852
SH2D2A	3.86667	1.70968	0.0139912	0.0214629
SHANK2	2.93722	4.44836	0.0356789	0.0365728
SHC2	3.86111	3.4898	0.0218527	0.00851648
SHROOM2	2.79661	1.63768	0.0347993	0.0447802
SLC16A3	2.57214	2.1984	0.000852117	0.000480769
SLC16A5	1.75463	1.66667	0.00579989	0.0124313
SLC16A6	3.65158	2.80833	0.017867	0.0317651
SLC17A7	4	2.93333	0.0142661	0.0148352
SLC1A1	2.5787	2.32895	0.00365585	0.0141484
SLC1A7	5	2.66667	0.0116822	0.0334135
SLC24A3	7.67062	15.0489	0.0349093	0.0213255
SLC27A1	2.13258	1.6185	0.0286971	0.0316964
SLC2A5	4.71429	10.6667	0.00448048	0.0181319
SLC2A9	2.33333	2	0.0117097	0.0329327
SLC30A3	1.96788	1.73768	0.0402694	0.0222184
SLC34A2	2.26843	1.70436	0.026608	0.0167582
SLC35G1	5	2.22222	0.0075591	0.00436126
SLC6A2	2.86667	3.42857	0.00827378	0.040419
SLC7A9	2	3.5	0.0442826	0.0442308
SLC9A3R2	4.90072	3.34322	0.0263606	0.0245879
SLCO3A1	1.99093	1.70936	0.0110775	0.0239011
SLFN12L	2.40385	3.66279	0.00500275	0.00429258
SMOC1	6.25	2.33333	0.00634964	0.0278159
SNAP25	27.6667	10	0.0280099	0.0372253
SNAR-B1	2.48423	1.62058	0.0246839	0.0246223
SNAR-B2	2.48423	1.62058	0.0247114	0.0246566
SNAR-C1	3.49058	4.38385	0.0303738	0.00247253
SNAR-C2	3.49058	4.38385	0.0304013	0.00250687
SNAR-C5	3.49058	4.38385	0.0304288	0.00254121
SNAR-E	2.94141	2.31179	0.00305113	0.0109547
SNAR-G2	4.02679	1.91415	0.0115723	0.0357486
SNAR-H	3.93769	4.31839	0.00505772	0.00861951
SNORA42	3.83333	1.77778	0.0370258	0.0438874
SORBS2	44.6421	12.9216	0.013359	0.0113668
SORCS1	2.84226	4.90404	0.0338373	0.0116415
SORT1	2.53051	2.28899	0.0205882	0.0165522
SP5	1.7094	7.22222	0.0496427	0.0148695
SPATA17	2.11111	2	0.0353766	0.0450549
SPEF1	2.18519	2.43333	0.0248488	0.00243819
SPEG	1.93256	1.68286	0.00324354	0.00625
SPINK1	38	4.05882	0.0136339	0.0106113
SPINT2	24.6	21	0.023392	0.0227679
SPOCK2	3	5.75	0.0176745	0.0144574
SPON2	1.60134	1.61714	0.00211655	0.00415522
SPP1	3.86452	4.27879	0.025481	0.0221154
SRCIN1	2	1.88571	0.0482958	0.0440934
SRGN	29.5368	16.2295	0.00846619	0.0104739
SRPK3	2.84211	1.61538	0.0300165	0.0410714
SSC5D	2.80649	2.38446	0.0123969	0.00837912
SSTR3	5.33507	5.8	0.00459043	0.0400755
SSX5	2.6022	2.80637	0.00186916	0.0200206
SSX7	2.57135	1.61187	0.0400495	0.0460852
ST3GAL5	2.60331	1.72642	0.0349643	0.0401099
ST6GALNAC3	3.73333	42	0.0392248	0.0151099
ST8SIA2	11.7619	3.92857	0.0137438	0.0213942
STARD10	2.15612	2.58824	0.0275701	0.00999313
STYK1	4.25	1.85714	0.000164926	0.0439217
SUSD2	23.6667	10.7143	0.00728422	0.00738324
SUSD3	9.125	29	0.0316658	0.0326236
SYN1	6.66667	1.90323	0.0157504	0.0380151
SYNGR2	4.42227	4.29412	0.0304838	0.0242788
SYT7	3.3	2.18519	0.0187466	0.0268544
TAC1	2	2.75	0.0493403	0.046669
TBC1D2	2.10621	1.66885	0.0329852	0.0364698
TCF7L1	1.89156	1.65489	0.0220176	0.0228022
TDRD10	3	2.4	0.0459318	0.0476648
TES	2.55658	2.09474	0.00566245	0.00418956
TEX9	2.86538	2.07812	0.0285322	0.00951236
TFAP2A	4.4245	3.24244	0.0401594	0.043853
TGFB2	2.4231	2.60391	0.0376581	0.0375687
TGM2	4.33165	2.73887	0.0202859	0.0196429
TIMP4	1.82727	2.52778	0.00989555	0.00927198
TINAGL1	2.455	2.49344	0.0148708	0.010989
TLR4	2.03815	1.956	0.0137713	0.021875
TLX2	2	3	0.00648708	0.0274725
TM4SF1	6.67265	4.67622	0.0248763	0.0327953
TM6SF2	3.375	1.94505	0.0309786	0.0386332
TMC6	24	7.6	0.00252886	0.00580357
TMEFF2	4.5	5	0.0103353	0.021772
TMEM140	3.80488	10.125	0.00104453	0.0101648
TMEM151A	3.75	6	0.0111325	0.0207074
TMEM229B	4	11	0.030099	0.0169643
TMEM37	2.18182	3.1	0.0223474	0.00147665
TMEM51	1.68721	1.70415	0.0123694	0.0100962
TMEM59L	3.62963	8.30769	0.0324079	0.0207761
TMEM74	7	2	0.0385651	0.0495536
TMOD1	4.125	5.71429	0.0332875	0.0162431
TMOD4	1.85714	2.71429	0.0338648	0.0129121
TNF	4.5	5	0.0184442	0.0308379
TNFRSF10C	4.97561	2.18627	0.0158879	0.0152473
TNNC1	4.14286	15	0.0322705	0.0320055
TNXA	3.75732	2.50746	0.0338922	0.0407624
TNXB	3.78296	2.54371	0.0340297	0.0410371
TOM1L1	1.89583	1.67273	0.0390874	0.00669643
TOX2	2.14531	1.72899	0.000769654	0.029739
TP53INP1	2.24324	1.77778	0.0437603	0.0326923
TPD52	4.4661	4	0.0376855	0.0389766
TPD52L1	13.4444	3.3	0.00783397	0.0216003
TPM2	2.0332	1.71293	0.00428807	0.0018544
TPTE2P3	1.88889	2.54545	0.0461792	0.0469093
TREM1	6	14	0.0095657	0.017136
TRIM54	14	2.36667	0.0300715	0.0425137
TRIM63	1.90909	2.33333	0.0437878	0.0423077
TRPC6	3.8	3.84615	0.00984057	0.0102335
TRPV2	1.76892	1.63006	0.0346344	0.0396291
TSPAN10	2.52632	3.12428	0.0126718	0.00343407
TSPAN15	2.7	6	0.0352117	0.0116071
TSPAN18	2.71344	1.80616	0.0159153	0.0317308
TSPAN2	5.03125	1.85629	0.00610225	0.0229052
TSPAN33	2.6	1.80952	0.0339197	0.0418956
TSPAN8	12.3529	2.52	0.0257559	0.0453297
TTC9	6.39024	7.52	0.0360913	0.0355426
TXNDC2	1.66667	2	0.0495327	0.0496223
UBL4B	32	4	0.0330676	0.0429602
UBQLNL	4.5	4	0.0199285	0.0258585
UCN2	3.43182	1.90789	0.022155	0.0315934
UCP2	2.73929	3.52212	0.00516767	0.00350275
UNQ6975	4	3.5	0.0295492	0.0385646
UPK2	1.83333	6.66667	0.0433205	0.0129808
USP2	2.20185	2.72727	0.0193788	0.0265453
VSTM2L	3.11111	3.66667	0.0097856	0.00666209
VTN	2	2.75	0.0439527	0.0304945
VWF	2.125	15.5	0.0241341	0.018956
WFDC1	5.86071	4.76526	0.0287521	0.023386
WNK4	1.85082	2.61773	0.0431556	0.0305288
WNT2	3.8	5.2	0.00376581	0.00813874
WNT5A	3.27584	1.61815	0.0235294	0.0426854
XAB2	3.24638	1.65306	0.00362837	0.0447115
XIRP1	19.1429	28.5	0.0252062	0.0210852
XKR6	23.3333	6.40385	0.0163277	0.0120536
ZBTB6	2.11765	1.85714	0.00920836	0.0235577
ZFHX2	7.38739	9.72	0.0193238	0.0102679
ZMAT1	7.16843	1.893	0.0119296	0.0409684
ZNF233	2.28961	2.79406	0.0084387	0.0147665
ZNF396	54.587	3.53571	0.00912589	0.023592
ZNF461	3.58783	1.72742	0.0120946	0.0183379
ZNF467	10.1585	6.45714	0.026663	0.0172734
ZNF488	2	3.4	0.0476361	0.0395604
ZNF630	1.75952	2.37322	0.0382903	0.00425824
ZNF664-FAM101A	5.98148	2.53175	0.0335624	0.0392857
ZNF878	2.72511	2.72304	0.0134964	0.0332418
	Genes downregulated upon C9orf72 depletion by ASO
ABCC2	0.357143	0.133333	0.0342317	0.0320977
ABHD11-AS1	0.352941	0.32	0.0271789	0.00336984
ABLIM2	0.258621	0.363636	0.0334289	0.0247262
ACADL	0.0909091	0.285714	0.024828	0.0453665
ACTR3C	0.316872	0.469388	0.0225344	0.041449
ADAMTS17	0.382551	0.353082	0.00412844	0.0155013
ADAMTS3	0.34507	0.445652	0.0180046	0.00745577
ADC	0.478261	0.321429	0.0140482	0.00817186
AGPAT9	0.381877	0.287425	0.0294151	0.0133951
ALDH1A1	0.47504	0.315138	0.0438073	0.0351306
ALDH1A3	0.241379	0.236568	0.00326835	0.00168492
AMH	0.186047	0.389474	0.0130161	0.0150379
ANKRD7	0.4	0.181818	0.0224197	0.0144061
APOBEC3H	0.368603	0.286251	0.00114679	0.0218197
APOD	0.335832	0.318833	0.00418578	0.0105729
AQP9	0.157895	0.5	0.0244839	0.0435973
ARHGDIG	0.0909091	0.1	0.0109518	0.0272115
ARMC4	0.448718	0.492063	0.0150229	0.0058551
ASPA	0.0909091	0.25	0.0313647	0.0184499
ATP2A3	0.14876	0.384615	0.0299885	0.0331508
BK250D10.8	0.444444	0.267857	0.0280963	0.0278854
BNC1	0.496032	0.337079	0.0241399	0.000884583
C12orf36	0.229902	0.314633	0.0231078	0.0222409
C1orf106	0.423091	0.39392	0.000114679	0.010615
C1orf162	0.454545	0.371681	0.0239106	0.0084246
C1QTNF3	0.269854	0.457422	0.00235092	0.0146588
C21orf37	0.0814941	0.0560735	0.0107798	0.017481
C3orf49	0.454545	0.3	0.0409404	0.0326032
C3orf80	0.381818	0.192308	0.0146789	0.0103623
C9orf43	0.4457	0.22973	0.0173165	0.0118787
CACHD1	0.418239	0.33969	0.000229358	0.000547599
CACNA1G	0.148148	0.113208	0.00768349	0.0124263
CACNA2D3	0.3	0.4	0.0111812	0.0433024
CAPN6	0.460417	0.498339	0.0479931	0.047599
CBX2	0.439024	0.440994	0.0127867	0.0240522
CCDC126	0.333333	0.465517	0.0113532	0.00240101
CCDC129	0.0967742	0.230769	0.0279817	0.0422915
CCDC169-SOHLH2	0.242857	0.346535	0.0059633	0.0263269
CCDC23	0.479392	0.438629	0.000917431	0.00307498
CCK	0.0714286	0.483871	0.00143349	0.0410699
CCRL1	0.382061	0.338215	0.0139908	0.00631845
CD163	0.5	0.179487	0.0204702	0.0151222
CD74	0.271605	0.278571	0.0353784	0.0356361
CDH10	0.333333	0.166667	0.025172	0.0286858
CDH22	0.333333	0.25	0.0394495	0.0126369
CDKN1C	0.393125	0.446553	0.0120986	0.0139006
CECR7	0.336366	0.341555	0.028211	0.00711879
CHN2	0.106796	0.166667	0.00860092	0.0145746
CHRD	0.222222	0.5	0.0146216	0.0437658
CHRDL2	0.3	0.107143	0.0290138	0.0310447
CLU	0.302656	0.31473	0.0233945	0.0148694
CMPK2	0.324138	0.39924	0.00711009	0.0165965
CNIH2	0.467742	0.312102	0.0201835	0.00888795
COL13A1	0.483038	0.406077	0.00280963	0.00042123
COL14A1	0.220317	0.285714	0.021445	0.0176495
COL9A3	0.0689655	0.0344828	0.0404817	0.0350885
COLEC12	0.409331	0.43711	0.00802752	0.0073294
COMP	0.46372	0.433096	0.0427752	0.0392165
CPNE5	0.322222	0.0985915	0.0161124	0.0308762
CPVL	0.138889	0.0930233	0.0258028	0.00783488
CPZ	0.365187	0.333705	0.0318234	0.0334457
CTNNA2	0.444444	0.5	0.0438647	0.0499158
CXCL12	0.457028	0.496478	0.0108372	0.00598147
DAPK2	0.435793	0.49386	0.00223624	0.0113732
DCAF4L1	0.474831	0.32766	0.0148509	0.00172704
DCAF8L1	0.459259	0.350163	0.015539	0.0120051
DDIT4L	0.235387	0.293207	0.00665138	0.00349621
DENND2A	0.341463	0.114286	0.0196101	0.00775063
DIRAS3	0.44898	0.270161	0.0400229	0.0303707
DISP2	0.276625	0.475	0.0178899	0.0170177
DKK2	0.0769231	0.173611	0.0188073	0.0247683
DOK6	0.35813	0.345296	0.000745413	0.00362258
DPRX	0.166667	0.5	0.0425459	0.0487784
DPT	0.231488	0.222083	0.00493119	0.00282224
EBF4	0.157895	0.428571	0.0142202	0.0338248
ECEL1P2	0.444444	0.380952	0.0478784	0.036984
EFNA5	0.447042	0.442668	0.00430046	0.00261163
EFNB3	0.37699	0.275593	0.0202982	0.00619208
ELANE	0.115385	0.210526	0.0415138	0.0434288
ELN	0.436931	0.33949	0.0165711	0.0164701
ENPP2	0.478883	0.460924	0.000458716	0.0114153
ERN1	0.478261	0.5	0.037672	0.0490733
FAM221B	0.3	0.333333	0.0381307	0.0272957
FAM5B	0.295327	0.485539	0.034117	0.0329823
FAM71F2	0.357143	0.26087	0.0239679	0.0142376
FAM83G	0.448276	0.267857	0.0129014	0.0299495
FANCB	0.449275	0.41791	0.0141055	0.000589722
FBF1	0.5	0.321429	0.0168578	0.0259478
FEZF2	0.205	0.037037	0.0335436	0.0383741
FILIP1	0.411765	0.45045	0.0238532	0.0331929
FITM1	0.3	0.2	0.00533257	0.0321398
FLJ31485	0.291846	0.298775	0.0304472	0.0200927
FLJ33065	0.333333	0.5	0.0395069	0.0492839
FLJ40292	0.5	0.5	0.0366972	0.049326
FLJ41941	0.471737	0.43509	0.0212729	0.0258635
FLJ46906	0.381982	0.262956	0.0105505	0.00547599
FNDC1	0.420139	0.311209	0.0182913	0.00661331
FOXF1	0.385542	0.421053	0.0301032	0.0347936
FTX	0.468096	0.490461	0.0272936	0.044861
GABRA4	0.248407	0.323055	0.0118119	0.0016428
GAL	0.404372	0.304348	0.0340596	0.0107414
GHRL	0.166667	0.103448	0.0369839	0.0244313
GJA3	0.185273	0.482759	0.0150803	0.0312131
GPR133	0.264706	0.386364	0.0327408	0.0196714
GREB1L	0.431373	0.38961	0.00286697	0.0115838
GRIN3B	0.142857	0.5	0.0286697	0.0476411
GRPR	0.18	0.191781	0.0235665	0.0254002
GUCY1A2	0.359817	0.143405	0.0131307	0.00513901
H2BFXP	0.444444	0.42381	0.0087156	0.0144482
HCG27	0.36	0.227273	0.00544725	0.00143218
HES1	0.491121	0.45302	0.0193234	0.0172704
HEY1	0.192308	0.12	0.0103784	0.0336563
HLA-DRB3	0.229362	0.326965	0.0163991	0.023294
HLA-DRB4	0.419355	0.462329	0.0172592	0.0459141
HOOK1	0.315383	0.180795	0.00487385	0.00387532
HOXB13	0.140562	0.147619	0.00808486	0.0036647
HOXB8	0.440563	0.336653	0.0267202	0.0165122
HOXB9	0.423862	0.202041	0.0265482	0.000926706
HOXB-AS3	0.313984	0.425041	0.0274656	0.024642
HOXB-AS5	0.141667	0.2	0.00521789	0.0139427
HOXD10	0.142857	0.110866	0.0421445	0.0359309
HS3ST4	0.0937613	0.34599	0.00441514	0.0288964
HSPA12B	0.114286	0.116279	0.00361239	4.2123e-05
HUS1B	0.5	0.416667	0.0489106	0.0452822
IFNW1	0.333333	0.333333	0.0396216	0.020893
IGSF5	0.5	0.272727	0.0401376	0.0397641
IL24	0.190083	0.0855615	0.0296445	0.0355097
IL33	0.46595	0.229471	0.015367	0.000252738
IL7	0.189055	0.226223	0.0279243	0.0191238
IRX1	0.26067	0.347779	0.0203555	0.0141533
ITGA2B	0.5	0.133333	0.0456422	0.0112468
ITGA6	0.477233	0.382486	0.00865826	0.00703454
ITIH6	0.25	0.444444	0.0084289	0.0365628
KCNH8	0.29938	0.152639	0.034633	0.0303286
KCNK1	0.224459	0.22473	0.00309633	0.00695029
KIAA0087	0.496065	0.251135	0.031594	0.0131424
KIAA1644	0.492097	0.424854	0.00797018	0.00509688
KRTAP4-11	0.393136	0.16378	0.0311353	0.0210194
KRTAP4-12	0.387253	0.255436	0.0112959	0.00139006
KRTAP4-7	0.366515	0.347857	0.0330275	0.038711
KRTAP4-8	0.180387	0.17094	0.0209862	0.0222831
LDB2	0.405154	0.358273	0.0172018	0.0205139
LEAP2	0.5	0.153846	0.046961	0.0271272
LENG9	0.281818	0.353659	0.0293578	0.0258214
LGI2	0.209877	0.219298	0.0183486	0.014027
LHCGR	0.333333	0.142857	0.0387041	0.0360994
LHX2	0.35327	0.419192	0.000344037	0.0100674
LINC00478	0.14375	0.301994	0.00338303	0.0180708
LINC00575	0.304762	0.348958	0.0115252	0.0347094
LINGO1	0.37037	0.320988	0.0399656	0.0353833
LMO2	0.327273	0.464912	0.0107225	0.00551811
LOC100130950	0.136364	0.352941	0.00877294	0.0246841
LOC100131655	0.257037	0.262533	0.00137615	0.024305
LOC100289650	0.377358	0.344086	0.0116399	0.00134794
LOC100505619	0.264706	0.133333	0.0114679	0.018492
LOC100506124	0.466667	0.181818	0.0127294	0.0262005
LOC100506649	0.4375	0.238095	0.0388188	0.0282224
LOC100506810	0.190476	0.192	0.00894495	0.0240944
LOC153684	0.435897	0.34127	0.00177752	0.0203875
LOC254896	0.47619	0.263158	0.0451261	0.0278012
LOC282980	0.485932	0.411412	0.018406	0.0183656
LOC339975	0.18897	0.490859	0.0125	0.041786
LOC440356	0.258065	0.477273	0.00355505	0.028433
LOC440461	0.428571	0.5	0.0379014	0.0266217
LOC440905	0.375	0.181818	0.0420298	0.0205981
LOC441009	0.212071	0.361111	0.0136468	0.0256529
LOC494558	0.380405	0.215807	0.0359518	0.00985678
LOC619207	0.285714	0.2	0.0450115	0.0398484
LOC646862	0.321489	0.27027	0.0443234	0.0302443
LOC654433	0.482119	0.35757	0.0228211	0.0238416
LOC728739	0.192	0.463415	0.0137615	0.0143218
LPXN	0.446794	0.462935	0.000573394	0.00231676
LRRC15	0.350259	0.307698	0.00659404	0.00918281
LRRC4	0.468421	0.412698	0.00831422	0.0177338
LRRC61	0.406393	0.4	0.0210436	0.0132687
LSAMP	0.349659	0.3173	0.00573394	0.0031171
LY6G5B	0.285714	0.304348	0.0081422	0.0309604
LYG1	0.444444	0.459016	0.0283257	0.0234204
MAPK10	0.382423	0.154478	0.0220183	0.00812974
MARCKSL1	0.499558	0.421924	0.00292431	0.00130581
MARK2P9	0.5	0.404255	0.0459289	0.0371946
MDK	0.396001	0.387423	0.00103211	0.00315922
MFAP4	0.387844	0.256983	0.00200688	0.00117944
MGC2889	0.280519	0.255814	0.0379587	0.0439764
MIR497HG	0.358974	0.327586	0.000630734	0.0155855
MMP1	0.297928	0.273348	0.0021789	0.00155855
MMP7	0.210526	0.318182	0.0162271	0.037321
MN1	0.410619	0.457527	0.0024656	0.0062342
MSX2P1	0.5	0.153846	0.0491972	0.0271693
MTUS1	0.20059	0.248244	0.00590596	0.000758214
MTUS2	0.409091	0.354839	0.025344	0.0237574
MYCBPAP	0.5	0.111111	0.0459862	0.0405223
MYLIP	0.435546	0.385036	0.00837156	0.00644482
MYO15B	0.09406	0.0870598	0.0207569	0.0128475
NCAN	0.495645	0.20841	0.0436353	0.00804549
NDNF	0.109375	0.198113	0.00349771	0.00749789
NGEF	0.110172	0.298571	0.0243119	0.0304128
NIPAL4	0.125	0.5	0.037156	0.0456613
NKD2	0.05	0.333333	0.012672	0.0379107
NKX2-1	0.494505	0.375	0.0470757	0.0483151
NKX2-2	0.494505	0.375	0.0470183	0.0485257
NPL	0.285714	0.266667	0.00401376	0.0341618
NR_030350	0.278134	0.487828	0.0133028	0.0482308
NS3BP	0.25	0.25	0.0245986	0.0405644
OLFM2	0.45779	0.244267	0.00716743	0.00395956
OLFML2B	0.436957	0.39277	0.00762615	0.000631845
OR2A20P	0.111415	0.458048	0.00131881	0.027043
OR2A9P	0.321724	0.23117	0.00693807	0.0143639
OR2C3	0.421053	0.466667	0.00206422	0.0401853
OTOGL	0.222222	0.0909091	0.0411697	0.00960404
PAK6	0.473934	0.484524	0.0174885	0.01508
PALM3	0.5	0.333333	0.0412271	0.0284751
PAN3-AS1	0.363636	0.166667	0.0272362	0.0154591
PAQR9	0.380952	0.386364	0.0362959	0.0198399
PAX9	0.3125	0.047619	0.0218463	0.0122157
PBX1	0.47758	0.407054	0.00458716	0.0020219
PCDHB4	0.210615	0.368506	0.0142775	0.0374052
PCDHB6	0.121739	0.5	0.0293005	0.05
PCP4	0.133333	0.047619	5.73394e-05	0.0320556
PGBD2	0.349515	0.3	0.00321101	0.0193345
PHACTR3	0.478893	0.266956	0.0445528	0.0241365
PHYHIP	0.4	0.4	0.0215023	0.0377843
PKDCC	0.455128	0.280822	0.00699541	0.00593934
PKDREJ	0.393939	0.0789474	0.0307913	0.0334878
PLEKHG7	0.395204	0.339226	0.0130734	0.0195872
PLXDC2	0.265487	0.411585	0.00263761	0.016428
PMEL	0.171429	0.215054	0.0208716	0.0294861
PPAP2C	0.429327	0.419134	0.0298165	0.0232519
PRH1	0.327311	0.441074	0.00452982	0.0344145
PRH2	0.30925	0.426156	0.0106078	0.0330666
PRL	0.260274	0.134454	0.0167431	0.0232098
PRSS30P	0.112903	0.0952381	0.0295298	0.0223252
PSTPIP1	0.294118	0.363636	0.0263761	0.0375316
PTGIS	0.44295	0.392442	0.015195	0.00716091
RARRES2	0.267583	0.266667	0.0313073	0.0185762
RARRES3	0.384615	0.138889	0.0392202	0.00905644
RASL11A	0.356458	0.337537	0.0337156	0.0413648
REEP6	0.396721	0.0536	0.0383601	0.0108677
RERGL	0.0666667	0.142857	0.0263188	0.0413227
RGCC	0.45679	0.313433	0.0329702	0.0147009
RHBDL3	0.333333	0.428571	0.0118693	0.0410278
ROR2	0.380795	0.299035	0.00779817	0.00438079
RPA4	0.352941	0.35	0.0197821	0.0340775
RSPH6A	0.472212	0.448489	0.0227064	0.00518113
SALL1	0.347826	0.340752	0.00888761	0.0159225
SAMD11	0.300799	0.38699	0.00298165	0.000800337
SCNN1G	0.325254	0.116272	0.0392775	0.0392586
SEMA3D	0.348684	0.187919	0.00636468	0.000294861
SERPINB4	0.333333	0.25	0.0338303	0.0296546
SERPINF1	0.391491	0.399315	0.0133601	0.0114575
SEZ6L	0.40625	0.25	0.0448394	0.0446083
SFRP1	0.48633	0.302084	0.0363532	0.0340354
SFRP2	0.137659	0.163746	0.0170298	0.00480202
SFRP5	0.37931	0.327273	0.0375	0.0285594
SGCA	0.257732	0.278481	0.0354358	0.0348357
SIT1	0.5	0.266667	0.0476491	0.0384162
SKINTL	0.216667	0.266667	0.0327982	0.0373631
SLC25A27	0.390244	0.482533	0.0233372	0.0233361
SLC25A5-AS1	0.5	0.45283	0.0231651	0.0305392
SLC35F2	0.42408	0.469061	0.00756881	0.00690817
SLC9B1	0.303693	0.465095	0.0110092	0.000168492
SLCO2A1	0.424837	0.339286	0.00498853	0.0202612
SMOC2	0.292683	0.388889	0.0236239	0.0371525
SNAI1	0.187831	0.164835	0.000974771	0.00332772
SNORA26	0.222222	0.166667	0.0219037	0.0420809
SNORA33	0.37037	0.285714	0.00252294	0.00223252
SNORA59A	0.428571	0.25	0.0234518	0.0446504
SNORA59B	0.428571	0.25	0.0235092	0.0446925
SNORA70F	0.438503	0.434783	0.0403096	0.0342039
SNORD4A	0.25	0.2	0.0374427	0.0272536
SNORD57	0.371429	0.357143	0.0202408	0.0111626
SNORD96B	0.5	0.333333	0.0497706	0.0473041
SNX10	0.382353	0.387755	0.0217317	0.0240101
SOHLH2	0.212121	0.32	0.00510321	0.0251053
SOX11	0.191489	0.49592	0.0290711	0.0414912
SOX3	0.444444	0.461538	0.0390482	0.0409857
SOX4	0.44502	0.40502	0.00900229	0.00320135
SPOCK3	0.339623	0.5	0.0351491	0.0497894
SPON1	0.303797	0.278261	0.00538991	0.0122999
SST	0.327381	0.315186	0.0124427	0.00286436
ST6GALNAC5	0.249001	0.3875	0.0250573	0.00998315
ST7-OT4	0.444444	0.25	0.0466743	0.0364785
STMN3	0.331522	0.277174	0.0117546	0.00210615
SYCE2	0.225806	0.333333	0.00819954	0.0305813
TAGLN3	0.345379	0.28752	0.0325115	0.0104886
TAL2	0.5	0.333333	0.0498853	0.033909
TEX22	0.444444	0.422222	0.00905963	0.0278433
THBD	0.262263	0.30328	0.00240826	0.000463353
THBS4	0.0527859	0.233218	0.037844	0.0383319
TLL1	0.4	0.3	0.0343463	0.0461668
TMEM132B	0.411671	0.359952	0.0151376	0.0211457
TMEM132D	0.131579	0.105263	0.0417431	0.0401011
TMEM240	0.403509	0.425532	0.0189794	0.02123
TMEM30B	0.333974	0.235459	0.0192087	0.000968829
TOR4A	0.441941	0.343549	0.0018922	0.0157119
TRIL	0.111111	0.0625	0.00911697	0.0135636
TRNP1	0.476195	0.433378	0.00475917	0.00459141
TSHR	0.047619	0.130435	0.0358945	0.0200505
TSPAN11	0.415094	0.376344	0.0149656	0.00341196
TSPAN13	0.457071	0.444245	0.0193807	0.0152485
TULP1	0.497288	0.469963	0.016055	0.0343302
TULP2	0.285714	0.5	0.0303326	0.0480202
TWIST2	0.417336	0.491681	0.00303899	0.00682393
UBTFL1	0.5	0.375	0.0482225	0.0484836
UGT2B10	0.377904	0.319054	0.0368693	0.04246
WDFY4	0.428571	0.166667	0.0334862	0.0358045
WISP1	0.494624	0.376126	0.00625	0.0095198
WNT10B	0.416667	0.222222	0.0289564	0.0422072
XIST	0.489758	0.284213	0.0443807	0.0312974
XPNPEP2	0.458333	0.322581	0.0256307	0.0197136
YPEL4	0.210526	0.0645161	0.0248853	0.0300758
ZCWPW2	0.25	0.4	0.00447248	0.0307498
ZFP57	0.124464	0.0666667	0.0372133	0.039385
ZMAT4	0.171429	0.388889	0.0282683	0.044187
ZNF496	0.39227	0.414649	0.0102638	0.0110362
ZNF550	0.125137	0.199736	0.0264335	0.0370261
ZNF736	0.410873	0.0552638	0.0455849	0.0315501
ZNF772	0.462202	0.477573	0.00172018	0.0121314
ZNF880	0.48093	0.286227	0.0114106	0.00648694
ZSCAN20	0.370271	0.463081	0.00516055	0.0248104
ZSWIM5	0.272727	0.25	0.0356078	0.0296967
